# Supplementary material for: Walking as a Window to the Brain: Redefining Gait in Neurology
Source: Med Sci (Basel). 2026 Jun 23;14(3):338. doi: 10.3390/medsci14030338 (PMC13413934; doi:10.3390/medsci14030338)
Supplement: Supplementary file 1 [file medsci-14-00338-s001.zip]

Archive with 1 entries (1 files):
- medsci-4342233-supplementary.pdf
